# Supplementary material for: Enhancing spontaneous recovery after stroke: a randomized controlled trial
Source: Brain Commun. 2026 Mar 28;8(2):fcag057. doi: 10.1093/braincomms/fcag057 (PMC13098183; doi:10.1093/braincomms/fcag057)
Supplement: fcag057_Supplementary_Data [file fcag057_Supplementary_Data.zip]

Archive with 3 entries (3 files):
- FigureS1.pdf
- FigureS1.tif
- Supplementary_material.docx
